# Supplementary material for: High frequency of ocular toxoplasmosis in Quindío, Colombia and risk factors related to the infection
Source: Heliyon. 2021 Apr 5;7(4):e06659. doi: 10.1016/j.heliyon.2021.e06659 (PMC8056222; doi:10.1016/j.heliyon.2021.e06659)
Supplement: Dataset.xls [file mmc1.xls]

## Sheet: DATABASE 1
Code	Commune	Gender	Age	Ocular lesion at fundoscopy?	IgM Toxo Absorbance	IgM Cualitative result	IgG ( (UI/mL)	IgG Toxo Cualitative	Do you drink water only bottled or boiled?	Do you drink unboiled water ocassionally?	Do you drink beverages prepared with un-boiled water?	Do you drink water from open water source?	Do you drink water directly from faucet?	Do you eat undercooked meat frequently or ocasionally?	Do you eating at restaurant frequently or ocasionally -at least once a week-?	Do you own cats at home?	Do you have contact with cats less than 6 months of age?	Do you eat unwashed vegetables?	Education level	>High School	SISBEN level	SISBEN <3
114	GUADUALES DE LA VILLA	F	38	No			10	Pos	No	No	No	No	No	Yes	No	No	No	No	HIGH SCHOOL	No	2	Yes
113	GUADUALES DE LA VILLA	F	55	No			12.2	Pos	No	No	Yes	No	No	No	No	No	No	Yes	HIGH SCHOOL	No	2	Yes
055	LA UNIVERSAL	F	7	No			13.3	Pos	No	No	No	No	No	No	No	No	No	No	ELEMENTARY SCHOOL	No	1	Yes
011	LA UNIVERSAL	F	56	No			14.6	Pos	No	Yes	Yes	Yes	No	No	No	No	No	Yes	ELEMENTARY SCHOOL	No	3	No
047	LA UNIVERSAL	M	63	No			14.9	Pos	No	No	Yes	No	No	Yes	Yes	No	No	Yes	HIGH SCHOOL	No	3	No
037	LA UNIVERSAL	F	27	No			15.9	Pos	No	Yes	No	No	No	Yes	Yes	No	No	Yes	BACHELOR	Yes	2	Yes
019	LA UNIVERSAL	M	55	No			16	Pos	No	No	No	No	No	No	No	Yes	Yes	No	BACHELOR	Yes	3	No
086	LA UNIVERSAL	M	30	No			16.1	Pos	No	Yes	Yes	No	Yes	No	Yes	No	No	No	TECHNICIAN	Yes	2	Yes
145	GUADUALES DE LA VILLA	F	26	Yes	0.08	Neg	17	Pos	No	No	No	No	No	No	No	No	No	Yes	BACHELOR	Yes	2	Yes
158	GUADUALES DE LA VILLA	F	37	Yes	0.08	Neg	17	Pos	No	Yes	Yes	No	Yes	No	Yes	No	No	No	HIGH SCHOOL	No	2	Yes
089	LA UNIVERSAL	F	50	No			17.7	Pos	No	No	No	No	Yes	No	No	No	No	No	ELEMENTARY SCHOOL	No	2	Yes
097	GUADUALES DE LA VILLA	M	69	No			20.2	Pos	No	No	No	No	Yes	No	Yes	No	No	Yes	TECHNICIAN	Yes	3	No
064	LA UNIVERSAL	F	70	No			23.2	Pos	No	No	No	No	No	No	No	Yes	No	No	ELEMENTARY SCHOOL	No	1	Yes
103	GUADUALES DE LA VILLA	F	19	No			23.2	Pos	No	No	Yes	No	No	No	Yes	Yes	No	Yes	HIGH SCHOOL	No	1	Yes
117	GUADUALES DE LA VILLA	F	59	No			23.2	Pos	No	No	No	No	No	No	No	Yes	No	Yes	HIGH SCHOOL	No	2	Yes
105	GUADUALES DE LA VILLA	F	56	No			23.3	Pos	No	Yes	Yes	No	Yes	No	No	Yes	Yes	Yes	HIGH SCHOOL	No	1	Yes
122	GUADUALES DE LA VILLA	F	32	No			24.2	Pos	No	No	No	No	No	No	Yes	No	No	Yes	HIGH SCHOOL	No	2	Yes
058	LA UNIVERSAL	F	6	No			24.5	Pos	No	No	No	No	No	No	Yes	No	No	No	ELEMENTARY SCHOOL	No	3	No
126	GUADUALES DE LA VILLA	M	88	No			24.9	Pos	No	No	No	No	Yes	No	No	Yes	No	No	ELEMENTARY SCHOOL	No	2	Yes
028	LA UNIVERSAL	M	81	No			25	Pos	No	No	No	No	No	No	No	No	No	Yes	HIGH SCHOOL	No	3	No
095	GUADUALES DE LA VILLA	F	58	No			26.6	Pos	No	Yes	Yes	No	Yes	No	Yes	No	No	Yes	HIGH SCHOOL	No	1	Yes
001	LA UNIVERSAL	M	82	No			27	Pos	No	Yes	Yes	No	No	No	No	No	No	No	HIGH SCHOOL	No	3	No
096	GUADUALES DE LA VILLA	F	19	No			28.8	Pos	Yes	Yes	Yes	No	Yes	Yes	No	No	No	No	HIGH SCHOOL	No	2	Yes
111	GUADUALES DE LA VILLA	F	37	No			29.3	Pos	No	Yes	Yes	No	Yes	Yes	No	No	No	No	HIGH SCHOOL	No	1	Yes
120	GUADUALES DE LA VILLA	F	33	Yes	0.03	Neg	30	Pos	Yes	No	No	No	No	No	Yes	No	No	No	BACHELOR	Yes	2	Yes
124	GUADUALES DE LA VILLA	F	33	No			30.3	Pos	No	No	No	No	No	No	Yes	Yes	No	No	BACHELOR	Yes	2	Yes
066	LA UNIVERSAL	M	46	No			30.4	Pos	No	Yes	Yes	No	Yes	No	Yes	Yes	Yes	Yes	HIGH SCHOOL	No	2	Yes
054	LA UNIVERSAL	F	56	No			33.6	Pos	No	No	No	No	No	No	Yes	Yes	No	No	BACHELOR	Yes	3	No
076	LA UNIVERSAL	F	54	No			36.1	Pos	Yes	No	No	No	No	No	Yes	Yes	No	Yes	HIGH SCHOOL	No	2	Yes
127	GUADUALES DE LA VILLA	F	52	No			36.6	Pos	Yes	No	No	No	Yes	No	Yes	No	No	Yes	BACHELOR	Yes	2	Yes
140	GUADUALES DE LA VILLA	F	46	No			40.3	Pos	Yes	No	No	No	No	No	Yes	Yes	No	No	HIGH SCHOOL	No	2	Yes
074	LA UNIVERSAL	M	77	Yes	0.02	Neg	41	Pos	No	Yes	Yes	No	Yes	No	No	No	No	Yes	HIGH SCHOOL	No	1	Yes
133	GUADUALES DE LA VILLA	F	25	No			41.3	Pos	Yes	No	No	No	No	No	Yes	Yes	No	No	BACHELOR	Yes	3	No
020	LA UNIVERSAL	F	82	No			42.8	Pos	No	No	Yes	No	No	No	Yes	No	No	Yes	ELEMENTARY SCHOOL	No	3	No
049	LA UNIVERSAL	F	49	No			42.9	Pos	No	No	No	No	No	No	No	No	No	Yes	WITHOUT STUDIES	No	1	Yes
115	GUADUALES DE LA VILLA	F	50	Yes	0.03	Neg	43	Pos	No	No	No	No	No	No	Yes	Yes	Yes	Yes	ELEMENTARY SCHOOL	No	2	Yes
132	GUADUALES DE LA VILLA	M	24	Yes	0.11	Neg	44	Pos	No	No	No	No	Yes	No	Yes	No	No	Yes	HIGH SCHOOL	No	2	Yes
118	GUADUALES DE LA VILLA	M	21	No			45.7	Pos	No	Yes	No	No	Yes	Yes	No	No	No	No	TECHNICIAN	Yes	2	Yes
018	LA UNIVERSAL	F	60	No			46.6	Pos	No	No	Yes	No	No	No	Yes	No	No	Yes	HIGH SCHOOL	No	3	No
010	LA UNIVERSAL	M	29	No			48.4	Pos	Yes	No	Yes	Yes	Yes	No	No	No	No	No	ELEMENTARY SCHOOL	No	2	Yes
107	GUADUALES DE LA VILLA	F	71	Yes	0.08	Neg	50	Pos	Yes	No	No	No	No	No	Yes	Yes	No	No	WITHOUT STUDIES	No	2	Yes
110	GUADUALES DE LA VILLA	F	76	No			51.3	Pos	Yes	No	No	No	No	No	No	No	No	No	ELEMENTARY SCHOOL	No	2	Yes
087	LA UNIVERSAL	F	54	No			55.1	Pos	No	No	No	No	No	No	No	Yes	No	No	HIGH SCHOOL	No	1	Yes
027	LA UNIVERSAL	F	54	No			58.5	Pos	No	Yes	Yes	No	Yes	No	No	No	No	Yes	HIGH SCHOOL	No	3	No
015	LA UNIVERSAL	M	87	No			58.7	Pos	No	No	Yes	No	No	Yes	Yes	No	No	No	BACHELOR	Yes	3	No
016	LA UNIVERSAL	F	78	No			66.3	Pos	No	Yes	Yes	No	Yes	No	No	No	No	No	ELEMENTARY SCHOOL	No	2	Yes
130	GUADUALES DE LA VILLA	M	69	No			68.5	Pos	Yes	No	No	No	No	No	No	Yes	No	No	ELEMENTARY SCHOOL	No	3	No
100	GUADUALES DE LA VILLA	F	47	No			72.9	Pos	No	Yes	Yes	No	Yes	No	No	Yes	No	Yes	ELEMENTARY SCHOOL	No	2	Yes
067	LA UNIVERSAL	F	55	No			73.1	Pos	No	No	No	No	Yes	No	Yes	No	No	No	ELEMENTARY SCHOOL	No	1	Yes
008	LA UNIVERSAL	M	76	No			73.8	Pos	No	No	No	No	No	No	No	No	No	No	WITHOUT STUDIES	No	2	Yes
065	LA UNIVERSAL	F	55	No			76.2	Pos	No	No	No	No	No	No	Yes	No	No	Yes	HIGH SCHOOL	No	2	Yes
030	LA UNIVERSAL	F	61	No			79.3	Pos	No	No	No	Yes	No	No	Yes	No	No	No	ELEMENTARY SCHOOL	No	3	No
068	LA UNIVERSAL	F	75	No			82	Pos	No	No	No	No	No	No	No	No	No	No	ELEMENTARY SCHOOL	No	2	Yes
021	LA UNIVERSAL	F	62	No			82.1	Pos	No	No	No	No	No	No	Yes	No	No	Yes	ELEMENTARY SCHOOL	No	3	No
149	GUADUALES DE LA VILLA	F	22	No			84.2	Pos	No	Yes	Yes	No	Yes	No	Yes	Yes	No	No	BACHELOR	Yes	3	No
082	LA UNIVERSAL	M	41	No			85.4	Pos	Yes	No	Yes	No	No	No	Yes	No	No	Yes	HIGH SCHOOL	No	1	Yes
013	LA UNIVERSAL	M	16	No			85.5	Pos	Yes	No	Yes	No	Yes	No	No	No	No	Yes	HIGH SCHOOL	No	1	Yes
119	GUADUALES DE LA VILLA	M	37	No			85.6	Pos	No	Yes	Yes	Yes	Yes	No	No	Yes	Yes	No	HIGH SCHOOL	No	1	Yes
035	LA UNIVERSAL	F	57	No			85.8	Pos	No	No	No	No	No	No	Yes	No	No	No	ELEMENTARY SCHOOL	No	1	Yes
162	GUADUALES DE LA VILLA	F	13	No			88.3	Pos	Yes	Yes	Yes	No	Yes	No	No	No	No	No	ELEMENTARY SCHOOL	No	2	Yes
093	LA UNIVERSAL	M	72	No			92.4	Pos	No	No	No	No	No	No	No	No	No	No	TECHNICIAN	Yes	2	Yes
137	GUADUALES DE LA VILLA	M	59	No			95.9	Pos	No	No	Yes	No	Yes	Yes	Yes	No	No	Yes	ELEMENTARY SCHOOL	No	2	Yes
144	GUADUALES DE LA VILLA	F	44	No			97.1	Pos	No	No	No	No	No	No	No	No	No	No	BACHELOR	Yes	3	No
156	GUADUALES DE LA VILLA	F	15	No			99.9	Pos	No	Yes	Yes	Yes	Yes	No	Yes	No	No	No	HIGH SCHOOL	No	3	No
154	GUADUALES DE LA VILLA	F	61	Yes	0.06	Neg	104	Pos	Yes	Yes	Yes	Yes	No	No	Yes	No	No	Yes	ELEMENTARY SCHOOL	No	2	Yes
045	LA UNIVERSAL	M	52	Yes	0.07	Neg	105	Pos	No	No	No	No	No	No	No	No	No	No	HIGH SCHOOL	No	2	Yes
062	LA UNIVERSAL	M	59	Yes	0.19	Neg	106	Pos	Yes	No	No	Yes	No	Yes	Yes	No	No	No	TECHNICIAN	Yes	2	Yes
143	GUADUALES DE LA VILLA	F	20	No			106.6	Pos	No	No	No	No	No	No	No	No	No	Yes	HIGH SCHOOL	No	2	Yes
104	GUADUALES DE LA VILLA	F	63	No			113.6	Pos	No	No	No	No	No	No	No	No	No	No	ELEMENTARY SCHOOL	No	2	Yes
005	LA UNIVERSAL	F	51	No			114.1	Pos	No	Yes	Yes	No	Yes	No	Yes	No	No	Yes	HIGH SCHOOL	No	1	Yes
014	LA UNIVERSAL	F	87	No			120	Pos	No	No	No	No	No	No	No	No	No	No	ELEMENTARY SCHOOL	No	3	No
070	LA UNIVERSAL	F	57	No			123.9	Pos	No	No	No	No	No	No	No	No	No	No	ELEMENTARY SCHOOL	No	1	Yes
069	LA UNIVERSAL	M	59	No			137.6	Pos	Yes	No	No	No	No	No	No	Yes	No	No	ELEMENTARY SCHOOL	No	1	Yes
112	GUADUALES DE LA VILLA	F	74	No			137.6	Pos	No	Yes	Yes	No	Yes	Yes	No	No	No	Yes	ELEMENTARY SCHOOL	No	2	Yes
141	GUADUALES DE LA VILLA	F	19	No			137.7	Pos	No	No	No	No	No	Yes	Yes	No	No	No	HIGH SCHOOL	No	2	Yes
012	LA UNIVERSAL	F	47	No			138.4	Pos	No	No	No	No	No	No	Yes	No	No	No	HIGH SCHOOL	No	1	Yes
083	LA UNIVERSAL	F	47	No			145.1	Pos	No	Yes	Yes	Yes	Yes	No	No	Yes	Yes	No	ELEMENTARY SCHOOL	No	1	Yes
038	LA UNIVERSAL	F	26	No			148.3	Pos	No	Yes	No	No	No	No	No	No	No	No	ELEMENTARY SCHOOL	No	2	Yes
071	LA UNIVERSAL	M	43	No			150.7	Pos	No	Yes	Yes	No	Yes	No	No	No	No	No	ELEMENTARY SCHOOL	No	2	Yes
135	GUADUALES DE LA VILLA	M	65	No			153.1	Pos	No	Yes	Yes	No	Yes	No	Yes	Yes	No	Yes	ELEMENTARY SCHOOL	No	2	Yes
147	GUADUALES DE LA VILLA	F	64	No			156.8	Pos	No	Yes	Yes	No	Yes	No	Yes	No	No	Yes	ELEMENTARY SCHOOL	No	2	Yes
081	LA UNIVERSAL	F	12	No			159.4	Pos	Yes	Yes	Yes	No	Yes	No	No	No	No	No	ELEMENTARY SCHOOL	No	1	Yes
053	LA UNIVERSAL	M	46	No			163.6	Pos	Yes	No	No	No	No	Yes	Yes	Yes	No	No	BACHELOR	Yes	3	No
023	LA UNIVERSAL	F	48	No			169.3	Pos	No	No	No	No	No	No	No	Yes	No	No	BACHELOR	Yes	3	No
034	LA UNIVERSAL	F	50	No			171.2	Pos	No	No	No	No	No	No	No	No	No	No	TECHNICIAN	Yes	2	Yes
129	GUADUALES DE LA VILLA	F	84	Yes	0.08	Neg	172	Pos	No	No	No	No	No	No	No	No	No	No	WITHOUT STUDIES	No	2	Yes
150	GUADUALES DE LA VILLA	F	43	No			179.6	Pos	No	No	No	No	No	No	No	No	No	Yes	BACHELOR	Yes	2	Yes
155	GUADUALES DE LA VILLA	F	54	No			180.8	Pos	No	Yes	Yes	No	Yes	No	No	Yes	No	No	ELEMENTARY SCHOOL	No	3	No
080	LA UNIVERSAL	F	79	Yes	0.04	Neg	187	Pos	No	No	Yes	No	No	No	Yes	No	No	Yes	ELEMENTARY SCHOOL	No	2	Yes
131	GUADUALES DE LA VILLA	F	68	No			191.6	Pos	Yes	No	Yes	No	Yes	No	No	Yes	No	No	ELEMENTARY SCHOOL	No	3	No
142	GUADUALES DE LA VILLA	F	70	Yes	0.1	Neg	197	Pos	No	No	No	No	No	No	No	No	No	No	ELEMENTARY SCHOOL	No	3	No
136	GUADUALES DE LA VILLA	M	38	No			203.4	Pos	No	No	No	No	No	No	Yes	No	No	No	BACHELOR	Yes	3	No
072	LA UNIVERSAL	F	80	No			214.1	Pos	No	No	Yes	No	No	No	Yes	No	No	Yes	WITHOUT STUDIES	No	2	Yes
139	GUADUALES DE LA VILLA	M	73	No			254	Pos	No	Yes	Yes	Yes	Yes	No	No	No	No	No	ELEMENTARY SCHOOL	No	1	Yes
059	LA UNIVERSAL	F	43	No			256.4	Pos	No	No	No	No	No	No	Yes	No	No	No	BACHELOR	Yes	3	No
033	LA UNIVERSAL	M	82	No			263.1	Pos	No	Yes	Yes	No	Yes	No	No	No	No	Yes	ELEMENTARY SCHOOL	No	1	Yes
157	GUADUALES DE LA VILLA	F	17	No			266.3	Pos	No	No	No	No	No	No	Yes	No	No	Yes	HIGH SCHOOL	No	3	No
138	GUADUALES DE LA VILLA	F	62	No			271.5	Pos	No	No	No	No	No	No	No	No	No	No	HIGH SCHOOL	No	2	Yes
153	GUADUALES DE LA VILLA	F	74	No			273.3	Pos	No	Yes	Yes	No	Yes	No	Yes	No	No	No	HIGH SCHOOL	No	1	Yes
084	LA UNIVERSAL	F	26	No			284.4	Pos	Yes	Yes	Yes	No	Yes	No	No	No	No	Yes	ELEMENTARY SCHOOL	No	1	Yes
006	LA UNIVERSAL	F	74	No			285.5	Pos	No	Yes	Yes	No	Yes	No	No	No	No	No	ELEMENTARY SCHOOL	No	2	Yes
073	LA UNIVERSAL	M	65	No			289.9	Pos	No	No	No	No	No	No	No	Yes	Yes	No	ELEMENTARY SCHOOL	No	1	Yes
002	LA UNIVERSAL	M	87	Yes	0.03	Neg	300	Pos	No	Yes	Yes	No	Yes	No	No	No	No	No	ELEMENTARY SCHOOL	No	2	Yes
003	LA UNIVERSAL	M	66	No			300	Pos	Yes	No	No	No	No	No	Yes	No	No	Yes	ELEMENTARY SCHOOL	No	3	No
004	LA UNIVERSAL	M	70	No			300	Pos	No	No	Yes	No	Yes	No	No	Yes	No	No	WITHOUT STUDIES	No	1	Yes
024	LA UNIVERSAL	F	56	Yes	0.24	Neg	300	Pos	No	No	Yes	No	Yes	No	Yes	Yes	No	No	HIGH SCHOOL	No	2	Yes
046	LA UNIVERSAL	F	41	Yes	0.03	Neg	300	Pos	Yes	Yes	Yes	No	No	Yes	No	Yes	No	No	HIGH SCHOOL	No	3	No
159	GUADUALES DE LA VILLA	F	17	Yes	0.08	Neg	300	Pos	No	Yes	Yes	No	Yes	No	No	Yes	No	No	HIGH SCHOOL	No	2	Yes
160	GUADUALES DE LA VILLA	M	47	No			300	Pos	No	No	No	No	Yes	No	No	Yes	No	No	TECHNICIAN	Yes	3	No
041	LA UNIVERSAL	M	71	No			326.8	Pos	No	No	No	No	No	No	No	No	No	No	HIGH SCHOOL	No	2	Yes
040	LA UNIVERSAL	M	12	No			329.5	Pos	No	Yes	Yes	No	Yes	No	Yes	Yes	Yes	No	HIGH SCHOOL	No	2	Yes
128	GUADUALES DE LA VILLA	F	25	No			338.9	Pos	Yes	Yes	Yes	No	Yes	Yes	Yes	Yes	No	No	BACHELOR	Yes	2	Yes
007	LA UNIVERSAL	M	16	No			0	Neg	Yes	Yes	Yes	No	Yes	No	Yes	Yes	No	No	ELEMENTARY SCHOOL	No	3	No
022	LA UNIVERSAL	M	43	No			0	Neg	No	No	No	No	No	No	No	No	No	Yes	BACHELOR	Yes	3	No
025	LA UNIVERSAL	F	54	No			0	Neg	No	No	No	No	No	No	Yes	No	No	No	HIGH SCHOOL	No	3	No
026	LA UNIVERSAL	F	28	No			0	Neg	Yes	No	No	No	No	No	Yes	Yes	No	No	BACHELOR	Yes	4	No
029	LA UNIVERSAL	F	27	No			0	Neg	Yes	No	No	No	No	No	Yes	No	No	No	BACHELOR	Yes	3	No
032	LA UNIVERSAL	F	20	No			0	Neg	No	No	No	No	No	No	Yes	Yes	No	Yes	BACHELOR	Yes	3	No
036	LA UNIVERSAL	F	62	No			0	Neg	No	Yes	Yes	No	No	No	Yes	No	No	No	ELEMENTARY SCHOOL	No	1	Yes
039	LA UNIVERSAL	M	50	No			0	Neg	No	No	Yes	No	No	Yes	Yes	Yes	No	Yes	HIGH SCHOOL	No	2	Yes
042	LA UNIVERSAL	M	7	No			0	Neg	No	Yes	Yes	No	Yes	No	No	No	No	No	ELEMENTARY SCHOOL	No	2	Yes
043	LA UNIVERSAL	M	91	No			0	Neg	No	No	No	No	No	No	No	No	No	No	ELEMENTARY SCHOOL	No	1	Yes
044	LA UNIVERSAL	F	26	No			0	Neg	No	No	Yes	No	No	No	Yes	No	No	Yes	BACHELOR	Yes	3	No
050	LA UNIVERSAL	M	20	No			0	Neg	Yes	No	No	No	No	No	Yes	Yes	No	No	BACHELOR	Yes	3	No
051	LA UNIVERSAL	M	6	No			0	Neg	Yes	No	No	No	No	No	Yes	No	No	Yes	ELEMENTARY SCHOOL	No	2	Yes
056	LA UNIVERSAL	F	46	No			0	Neg	No	Yes	Yes	No	Yes	Yes	Yes	No	No	Yes	ELEMENTARY SCHOOL	No	2	Yes
060	LA UNIVERSAL	F	20	No			0	Neg	Yes	No	No	No	No	No	No	Yes	No	No	HIGH SCHOOL	No	2	Yes
061	LA UNIVERSAL	M	31	No			0	Neg	No	Yes	No	No	Yes	No	Yes	No	No	Yes	ELEMENTARY SCHOOL	No	2	Yes
075	LA UNIVERSAL	F	29	No			0	Neg	No	No	Yes	No	No	No	Yes	Yes	No	Yes	HIGH SCHOOL	No	1	Yes
077	LA UNIVERSAL	F	79	No			0	Neg	No	No	No	No	Yes	No	No	No	No	No	ELEMENTARY SCHOOL	No	3	No
088	LA UNIVERSAL	F	62	No			0	Neg	No	No	No	No	No	No	No	Yes	No	No	WITHOUT STUDIES	No	2	Yes
090	LA UNIVERSAL	M	1	No			0	Neg	No	Yes	Yes	No	Yes	No	No	No	No	Yes	WITHOUT STUDIES	No	1	Yes
091	LA UNIVERSAL	F	50	No			0	Neg	No	Yes	Yes	No	Yes	No	No	No	No	No	HIGH SCHOOL	No	2	Yes
092	LA UNIVERSAL	F	76	No			0	Neg	No	Yes	Yes	No	No	No	No	No	No	No	ELEMENTARY SCHOOL	No	2	Yes
098	GUADUALES DE LA VILLA	F	19	No			0	Neg	Yes	No	Yes	No	No	No	Yes	Yes	No	Yes	HIGH SCHOOL	No	2	Yes
099	GUADUALES DE LA VILLA	M	67	No			0	Neg	Yes	Yes	Yes	No	Yes	No	Yes	Yes	No	Yes	BACHELOR	Yes	3	No
101	GUADUALES DE LA VILLA	F	23	No			0	Neg	No	Yes	Yes	Yes	Yes	No	Yes	No	No	No	BACHELOR	Yes	3	No
102	GUADUALES DE LA VILLA	F	50	No			0	Neg	No	Yes	Yes	No	Yes	No	Yes	No	No	Yes	HIGH SCHOOL	No	3	No
108	GUADUALES DE LA VILLA	F	61	No			0	Neg	No	No	No	No	No	Yes	Yes	No	No	Yes	ELEMENTARY SCHOOL	No	2	Yes
109	GUADUALES DE LA VILLA	M	20	No			0	Neg	Yes	No	No	No	No	No	No	No	No	No	HIGH SCHOOL	No	1	Yes
116	GUADUALES DE LA VILLA	M	9	No			0	Neg	No	No	No	No	Yes	Yes	No	Yes	Yes	No	ELEMENTARY SCHOOL	No	2	Yes
123	GUADUALES DE LA VILLA	F	12	No			0	Neg	Yes	No	No	No	Yes	No	No	Yes	No	No	ELEMENTARY SCHOOL	No	2	Yes
125	GUADUALES DE LA VILLA	F	55	No			0	Neg	No	No	Yes	No	No	Yes	Yes	No	No	Yes	HIGH SCHOOL	No	2	Yes
134	GUADUALES DE LA VILLA	F	20	No			0	Neg	No	Yes	Yes	No	Yes	No	No	Yes	No	Yes	HIGH SCHOOL	No	2	Yes
146	GUADUALES DE LA VILLA	F	14	No			0	Neg	No	Yes	No	No	No	Yes	Yes	No	No	No	ELEMENTARY SCHOOL	No	2	Yes
148	GUADUALES DE LA VILLA	F	20	No			0	Neg	Yes	No	No	No	No	Yes	No	No	No	No	HIGH SCHOOL	No	2	Yes
151	GUADUALES DE LA VILLA	M	13	No			0	Neg	No	No	No	No	Yes	No	No	No	No	No	ELEMENTARY SCHOOL	No	3	No
161	GUADUALES DE LA VILLA	F	15	No			0	Neg	Yes	Yes	Yes	No	Yes	No	No	No	No	No	HIGH SCHOOL	No	2	Yes
106	GUADUALES DE LA VILLA	M	48	No			0.3	Neg	Yes	No	No	No	No	Yes	Yes	No	No	No	ELEMENTARY SCHOOL	No	2	Yes
121	GUADUALES DE LA VILLA	F	13	No			0.7	Neg	No	No	No	No	Yes	No	Yes	No	No	Yes	HIGH SCHOOL	No	2	Yes
078	LA UNIVERSAL	F	59	No			1.9	Neg	No	No	Yes	No	No	Yes	Yes	No	No	Yes	HIGH SCHOOL	No	3	No
052	LA UNIVERSAL	M	20	No			2.8	Neg	Yes	No	No	No	No	No	No	Yes	No	No	BACHELOR	Yes	2	Yes
031	LA UNIVERSAL	F	65	No			3	Neg	No	Yes	Yes	No	Yes	No	No	No	No	No	ELEMENTARY SCHOOL	No	3	No
057	LA UNIVERSAL	F	19	No			3.5	Neg	No	Yes	Yes	No	Yes	Yes	Yes	No	No	Yes	HIGH SCHOOL	No	1	Yes
085	LA UNIVERSAL	F	39	No			3.9	Neg	Yes	Yes	Yes	No	No	Yes	Yes	Yes	No	Yes	BACHELOR	Yes	3	No
079	LA UNIVERSAL	F	76	No			4.2	Neg	Yes	No	No	No	No	No	No	No	No	No	ELEMENTARY SCHOOL	No	3	No
152	GUADUALES DE LA VILLA	M	64	No			4.2	Neg	Yes	No	No	Yes	No	No	Yes	No	No	No	ELEMENTARY SCHOOL	No	2	Yes
009	LA UNIVERSAL	F	72	No			4.7	Neg	No	Yes	Yes	No	No	No	No	No	No	Yes	ELEMENTARY SCHOOL	No	2	Yes
017	LA UNIVERSAL	F	48	No			4.7	Neg	No	No	No	Yes	Yes	No	No	Yes	Yes	Yes	ELEMENTARY SCHOOL	No	3	No
048	LA UNIVERSAL	F	67	No			5.6	Neg	Yes	Yes	No	No	No	No	Yes	No	No	No	ELEMENTARY SCHOOL	No	3	No
063	LA UNIVERSAL	F	51	No			8.5	Neg	Yes	No	No	No	No	Yes	No	No	No	No	HIGH SCHOOL	No	2	Yes
